# Supplementary material for: A physico-chemical survey of inland lakes and saline ponds: Christmas Island (Kiritimati) and Washington (Teraina) Islands, Republic of Kiribati
Source: Saline Syst. 2006 Jul 3;2:8. doi: 10.1186/1746-1448-2-8 (PMC1533837; doi:10.1186/1746-1448-2-8)
Supplement: Additional File 1 — Physical and chemical characteristics of all Kiritimati lakes surveyed [file 1746-1448-2-8-S1.xls]

## Sheet: Table 1
Table 1
Lake Number	Sampling date	Time	Temp (ºC)	Conductivity (mS)	Resistance (W)	Salinity (ppt)	DO (% sat.)	DO (mg L-1)	Depth (m)	pH	Area (km2)	max water (cm)	max sed (cm)	Sediment description	Shore description	Other information
1	2005-06-28	1904-01-01 08:53:00	29.04	131930	7.03476	85.76	101.6	4.14	0.368	7.56		300+		Orange mats from shore to 10m	Black shell hardpan	Large pond with 5 islands, and turquoise water center
2	2005-06-18	1904-01-01 11:53:00	30.5	134453	6.70917	103.8	96.8	4.1	0.289	7.83	0.47	300+	250+ (in 200 cm water)	Corse sand. Likely calcareous.	Hardpan	Well preserved paleo-reef with coral still in growth position along NW shore, many islands
2	2005-07-15	1904-01-01 09:42:00	29.14	140211	6.60589	109.62	109.9	4.6	0.372	7.96	0.47			Halite precipitation in mat		Big lake, foam thick and blowing
2a	2005-06-18	1904-01-01 13:17:00	33.78	146559	5.83375	116.03	125.6	4.78	0.188	7.9	0.02	20	100	Very deep bacterial mat, ~50 cm thick		Similar to 101
2a	2005-07-15	1904-01-01 09:26:00	27.98	169422	5.58072	140.17	104.9	3.76	0.239	7.88	0.02			Evaporite crust overlain by think red/pink bacterial film. Below evaporite is thin chromatic gradient underlain by white sand.
3	2005-06-27	1904-01-01 11:41:00	30.47	176221	5.13946	147.12	82	2.74	0.294	7.68	0.25	200	110 (in 50 cm water)	2 cm mat underlain by beach rubble	Hard coral grading to dark red mat
4	2005-06-27	1904-01-01 10:28:00	29.36	131823	6.99511	101.57	75.6	3.29	0.394	7.75	0.08	120	150+ (in 50 cm water)	Thick mats	Diagenic mat with pelycepod	Greener color water. Peat core taken
5	2005-06-18	1904-01-01 10:25:00	29.89	170268	5.37	140.83	102.3	3.57	0.249	7.86	0.13	120	180	Coarse, shelly, likely calcareous, generally hard bottomed	Firm cement beach, evaporite crust, pelycepod rich, breaks through.	Fresh spring, no artemia found
5a	2005-06-27	1904-01-01 10:23:00	29.41	120550	7.63	90.94	95.6	4.38	0.42	7.83		150+	70 (in 70 cm water)	Thin mats with hard bottom.
6	2005-07-15	1904-01-01 12:28:00	31.7	135295	6.54632	104.55	89.99	3.71	0.205	7.67		150		Hard bottom with thin orange mat. Evaporite curst shows ~2cm mat with orange-green-red gradient over coarse white sand.	Hardpan grades to band of black diagenic mat then red-mat.	Larger wind swept beach. Many islands
10	2005-07-02	1904-01-01 11:54:00	30.7	14932.3	6.038	118.6	95.19	3.68	0.654	8.03	0.1
11	2005-07-02	1904-01-01 12:14:00	31.9	163944	5.3863	134	89.6	3.15	0.832	7.76	0.3
11	2005-06-19	1904-01-01 16:18:00	31.79	164840	5.3701	134.77	90.4	3.18	0.438	7.55	0.3			Hard bottom	Reef with Porites	Deep blue water
12	2005-06-28	1904-01-01 10:17:00	28.43	182620	5.13921	142.505	97	3.18	0.389	7.59	0.73	~500	80 (in 150 cm water)	Sandy material overlying a hard bottom. Red mat at margin with large halite crystals	Hard coral, drops 50cm to water's edge.	Salinity adjusted by 35/38 due to sonde calibration. Several islands
13	2005-06-27	1904-01-01 14:41:00	30.55	147886	6.11358	117.27	90.3	3.53	0.485	7.93	1.01	3+	150+ (in 30 cm water)	Well layered mat, ~5 cm thick. Diagenic hard pan over white chalky clay. Little sediment at leeward shore	Diagenic mat with red margin
14	2005-06-27	1904-01-01 09:51:00	29.95	177741	5.1397	149.02	120.1	3.99	0.287	8.02	0.09	70	75	30 cm mat underlain by coarse likely calcareous sand
16	2005-06-18	1904-01-01 14:34:00	34.04	158794	5.37067	128.2	111.9	3.97	0.204	7.44	1.16	100	10	Bacterial mat overlying likely calcarous sand.	Hard white cement	Halite crystals under red mat layer, halite semi-continuous, Wide crystals, halite in matirx especially on surface, probably evaporative
Table 1 (continued)
Lake Number	Sampling date	Time	Temp (ºC)	Conductivity (mS)	Resistance (W)	Salinity (ppt)	DO (% sat.)	DO (mg L-1)	Depth (m)	pH	Area (km2)	max water (cm)	max sed (cm)	Sediment description	Shore description	Other information
16	2005-07-02	1904-01-01 09:55:00	31.24	165834	5.3864	135.92	85.3	3	0.4	7.79	1.16
21	2005-06-24	1904-01-01 15:40:00	32.19	65201	13.4987	43.72	25.3	1.4	0.15	8.3	0.12
25a	2005-06-24		32.5	165517	5.28163	135.7	17.6	0.61	0.244	7.62		150+	150 (near shore)	Mat overlying diagenic layer (easily penetrated near shore) Some sandy material overlying hard bottom	Broad, steeply sloped coarse sand beach, ~7m wide, but highly variable (steep banks under water)	Several islands
25a	2005-06-28	1904-01-01 10:10:00	30.2	176916	5.14067	136.353	85.6	2.89	0.348	7.43						Salinity adjusted by 35/38 due to sonde calibration
30	2005-07-02	1904-01-01 09:11:00	28.3	25664	36.6867	15.58	70.4	5.02	0.279	9.285
31	2005-06-17	1904-01-01 17:07:00	31.93	158712		128.35	161.7	5.92	0.151	8.05	0.28	140	200	Soft, fine likely calcareous sand overlain by bacterial mat	Dried pink bacterial mats	Near road with more sediment in center of lake
34	2005-07-02	1904-01-01 10:02:00	31.59	164822	5.3871	134.75	102.7	3.6	0.318	7.8	0.72
34	2005-06-17	1904-01-01 15:54:00		165325	5.37053	135.58	120.1	4.23	0.201	7.8	0.72			Hard bottom, hard red bacterial layer		~16m yellow patch among otherwise red bacterial mat
36	2005-06-17	1904-01-01 16:09:00	30.22	106468		78.25	118	5.79	0.245	8.19	0.65					Large blue lake
36	2005-07-02	1904-01-01 10:36:00	30.67	112150	8.0461	83.25	91.8	4.31	0.482	8.23	0.65
36a	2005-07-02	1904-01-01 10:46:00	32.37	120320	7.281	90.83	190	8.55	0.29	8.49				Very deep, soft gelatenous mat	Thin, white sand
36a	2005-06-17	1904-01-01 16:14:00	31.05	111793		82.86	120.5	5.7	0.256	8.13		130	100	Likely calcareous sand overlain by mat	Steep sided hardpan, roughly circular lake
37	2005-07-02	1904-01-01 11:40:00	30.78	109050	8.255	80.43	96	4.58	0.597	8.29	0.07
49	2005-06-27	1904-01-01 12:34:00	30.28	176027	5.16055	147.12	88.7	2.97	0.547	7.73	1.14	30	150	2 cm mat with 5mm halite crystals, underlain by beach rubble then fine white silty ooze
101	2005-06-17		32.58	117369		87.6	140.7	6.41		7.64	0.04	100	200+ (near shore)	Coarse likely calcareous sand overlain by bacterial mat	Soft sand	Moderately fresh, but no frigate birds. Evaporite layers >250m deep
101	2005-06-18	1904-01-01 12:48:00	33.9	117637	7.268	87.9	157.3	6.96	0.197	8.43	0.04
101	2005-07-02	1904-01-01 09:30:00	31.2	131949	6.77371	101.58	119.2	5.07	0.205	8.33	0.04
Table 1 (continued)
Lake Number	Sampling date	Time	Temp (ºC)	Conductivity (mS)	Resistance (W)	Salinity (ppt)	DO (% sat.)	DO (mg L-1)	Depth (m)	pH	Area (km2)	max water (cm)	max sed (cm)	Sediment description	Shore description	Other information
102	2005-07-02	1904-01-01 10:25:00	31.69	164530	5.3871	134.11	94.5	3.33	0.407	8.04	0.04
102	2005-06-17	1904-01-01 16:35:00	31.13	166734		136.91	141.7	4.98	0.163	7.95	0.04			Red bottom, white margin	Rugged shore without shells, only reef, steep sided	Erosion channels, cyanobacterial mat in channels.
103	2005-06-17	1904-01-01 14:22:00	32.19	113002	7.778	83.88	142.1	6.57	0.181	8.19		35	35	Hard coarse likely calcareous	Pelycepod marble with chromatically graded mat
104	2005-06-17	1904-01-01 14:56:00	33.37	160526	5.36948	130.37	143.1	5.07	0.228	7.98	0.28	200+	100 (in 80 cm water)	Generally hard, likely calcareous sand	Hardpan with clams smaller than pelycepod
104	2005-07-02	1904-01-01 09:39:00	32.1	163403	5.38519	133	122.6	4.32	0.254	8.08	0.28			Yellow-green mat overlying dark green mat
105	2005-06-18	1904-01-01 09:16:00	28.25	106361	8.85001	78.08	131.6	6.64	0.249	7.75		15	190	White, milky, calcareous
106	2005-06-18	1904-01-01 09:40:00	28.1	119220	7.91458	89.72	111.1	5.26	0.28	7.98	0.03	15	140	White, milky, likely calcareous. No hard surface layer, but 40 cm bacterial layer. Mats grade from green to orange to white from water's edge	Evaporite, pelycepod rich, crust breaks by step, soft white beneath, no gullies
107	2005-06-18	1904-01-01 09:59:00	28.09	42088	22.1208	27.36	109.9	7.38	0.222	8.57	0.03	25	215	Soft, pink, fine		Fresh spring
108	2005-06-18	1904-01-01 11:39:00	32.42	17222	50.8743	10.05	103.2	7.1	0.175		0.19					Fresh water spring
108	2005-06-18	1904-01-01 10:56:00	30.01	136683	6.67753	106.13	103	4.34	0.294	8	0.19	220+	190	Coarse likely calcareous sand		Fresh spring at SW
110	2005-06-18	1904-01-01 13:40:00	32.65	162367	5.30985	131.94	103.2	3.65	0.215		0.51	150	2	Hard bottom	Hard cement grading into red mat in shallow water
110	2005-07-15	1904-01-01 10:33:00	30.98	171200	5.24269	141.7	115.8	3.96	0.332	7.49	0.51
110a	2005-07-15	1904-01-01 10:26:00	28.3	51689	18.195	33.88	117	7.49	0.351	8.65		40		Plumes of red-brown and very floculated. ~10cm flocky sediment overlying likely calcareous sand	Hard paleo-coral with Acropora and Porites in growth position. Eastern shore is shelly sand with steep slope.	Small pond near 110. Many fish. Small isolated pond 25x10m
111	2005-06-18	1904-01-01 14:15:00	31.69	165053	5.37057	135.05	101.5	3.57	0.273	7.84	0.2	200	85 (in 65 cm water)	Generally hard bottomed		Similar to 110
112	2005-06-18	1904-01-01 14:30:00	33.96	159039	5.3695	128.47	102.83	3.65	0.166	7.84		25	80 (in 20 cm water)	Generally hard bottomed, little mat material	Hard cement
113	2005-06-18	1904-01-01 14:43:00	33.44	159945	5.37915	129.57	101.1	3.59	0.201	8	0.09	90	250+	Sandy, likely calcareous	Hard cement
114	2005-06-18	1904-01-01 15:06:00	31.95	164423	5.37001	134.39	83.94	2.96	0.309	7.66	0.24	150	200 (in 20 cm of water)	Coarse likely calcareous sand with small shells and white evaporite.	Hard cement shore, drops quickly	Similar to 111
Table 1 (continued)
Lake Number	Sampling date	Time	Temp (ºC)	Conductivity (mS)	Resistance (W)	Salinity (ppt)	DO (% sat.)	DO (mg L-1)	Depth (m)	pH	Area (km2)	max water (cm)	max sed (cm)	Sediment description	Shore description	Other information
115	2005-06-17	1904-01-01 15:24:00	32.49	162879	5.37079	132.62	89.6	3.17	0.253	7.09	0.22	80	5 (in 50 cm of water)	Generally hard bottomed	Shallow beach slope with soft sediments	May be more sheltered
116	2005-06-19	1904-01-01 10:45:00	32	145933	6.04097	115.19	124.2	4.85	0.22	7.53	0.07					Possibly tidal
116	2005-06-18	1904-01-01 15:03:00	33.23	146232	5.90953	115.41	105.47	4.05	0.329	7.88	0.07	120	120	Likely calcareous sedimentoverlain by mat	Hard white cement with road along west margin
117	2005-06-24	1904-01-01 16:09:00	32.15	166425	5.28621	136.3	20.2	0.7	0.392	7.76	0.29
119	2005-06-25	1904-01-01 10:49:00	30.09	70922	12.8556	48.5	35.4	2.05	0.245	8.65		20	2	Semi-solid sediment grades from dark bacterial margin to pink sand	Black evaporated soft mud with shells	Many fish
120	2005-06-25	1904-01-01 11:07:00	20.14	117752	7.87254	88.36	25.5	1.19	0.265	8.01		190	80	Purple mat overlies, white or pink fine sediments fine, likely carbonate.	Broad shore (~300m). Human impact. Hard sand/diagenic mat ~2m from water edge, grades into red bacterial mat	Also called Teraaka Lagoon.
120	2005-06-25	1904-01-01 14:18:00	29.42	118517	7.78345	89	21.2	0.98	0.363	7.91		200	110	Red/white sand. Sed soft at surface with coarse sand intermixed with green mat. Underlain by finer white chalky, likely calcareous sediment	Wide (300+m) beaches with human distubance. Hard packed sand and diagenetic mat	0m center
120	2005-06-25	1904-01-01 14:20:00	29.43	118526	7.78239	89.02	19.1	0.89	1.034	7.9						1m center
120	2005-06-25	1904-01-01 14:23:00	29.57	118912	7.73293	89.38	19.6	0.91	1.504	7.92						1.5m center
121	2005-06-25	1904-01-01 17:15:00	29.72	82081	11.1774	57.4	22.1	1.22	0.277	8.09		50	30	Finely laminated sediments with regular similar events occurring throughout the core. 1-3 mmthick purple and white layers.	Hard reef surface. Crab holes burried under the surface of the lake create major disturbance at surface.
122	2005-06-27	1904-01-01 08:57:00	29.86	177920	5.1389	149.22	82	2.73	0.303	7.51	1.55		150+	2 cm mats underlain by fine sand with coral fragments	Paleo-coral grading to sand beach. 1.5 m width white sand grades into 2 m width red bacteria	Beach clams show chromatic gradient. Corals collected for dating
123	2005-06-27	1904-01-01 11:23:00	29.62	128117	7.17202	97.97	94.7	4.18	0.278	7.75	0.68	150	50 (in 130 cm water)	White, likely calcareous sand	Coral shore with in situ Acropora and Porites. Red-white mat to 7 m offshore, then becoming deep blue
124	2005-06-27	1904-01-01 12:14:00	30.84	175109	5.13887	146.04	91.3	3.04	0.356	7.65	0.4	70+	150+	2.5 cm mat underlain by beach rubble	Shell beach gradin into shallow water with red mat. Mat has 5mm halite crystals
125	2005-06-27	1904-01-01 13:11:00	31.57	1307	681.42	0.64	109.6	7.98		10.48	3.14	20				Small fresh puddle in depression on shore, 0.5m higher than lake 125
125	2005-06-27	1904-01-01 12:48:00	29.78	129812	7.0602	99.56	87.4	3.81	0.394	7.88	3.14	120	50 (in 100 cm water)	Very evaporite rich mat. Sediment is coarse, likely calcareous sand		Fresh water input
126	2005-06-27	1904-01-01 13:38:00	31.59	172388	5.15057	142.99	104	3.5	0.459	8.28	0.04	110	60	Thick soft sediment with 10 cm mat underlain by fine grey silt	Hard shell	Many stakes around edge. Possibly used for fish culturing
127	2005-06-27	1904-01-01 13:45:00	33.9	174856	5.1365	145.78	63.9	2.14	0.4	7.87	0.19	200+	110	White, likely calcareous sand	Hard coral. White margin with red mat. Water depth drops quickly	Mats have pocked surface
Table 1 (continued)
Lake Number	Sampling date	Time	Temp (ºC)	Conductivity (mS)	Resistance (W)	Salinity (ppt)	DO (% sat.)	DO (mg L-1)	Depth (m)	pH	Area (km2)	max water (cm)	max sed (cm)	Sediment description	Shore description	Other information
128	2005-07-15	1904-01-01 14:52:00	33.57	163998	5.24121	133.8	52.8	1.83	0.602	7.6	0.09			Hard silt bottom with pink mat. Hypersaline with halite precipitate
128	2005-06-27	1904-01-01 14:44:00	31.73	166460	5.13644	135.62	7	2.3	1.71	6.8	0.09					Measured under halite pavement
128	2005-06-27	1904-01-01 14:40:00	31.73	172512	5.13747	143.05	69.5	2.33	0.529	7.48	0.09	70	5	Halite pavement, flat at top (dissolution), pink, then orange bacteria underneath. Produces gas with unusual, non-H2S scent		Water level ~1.5m below lake 13 across small barrier.Fecal odor
129	2005-06-27	1904-01-01 15:36:00	30.8	175246	5.13791	146.23	93	3.11	0.465	7.67	0.4	200+	110 (in 120 water)	Mottled orange mat. "Karst-like" with cm topography	Eroded beach reef, steep and sharp. Edge shows diagenic cement with shells	Island present
130	2005-07-02	1904-01-01 10:13:00	30.99	140207	6.3997	109.51	84.3	3.43	0.275	7.91
130	2005-06-28	1904-01-01 16:09:00	32.73	144311	6.039	113.49	82	3.2	0.283	7.75		30	20	No halite visible	Diagenic mat
131	2005-06-28	1904-01-01 16:19:00	33.07	148388	5.84187	117.55	88.9	3.34	0.284	8.05		50	60	Thick (30 cm) mats underlain by white, likely calcareous sand. Small (3mm) halite crystals
133	2005-07-15	1904-01-01 11:54:00	30.03	17840	51.243	10.44	133.3	9.46	0.487	8.57				Green algae		Dug pond with stratified flow. 36 ppt at top, 131 ppt at 10 cm
135	2005-07-02	1904-01-01 07:48:00	28.24	168262	5.59507	138.83	88.48	3.17	0.335	7.86					Old flat reef, carbonate crust, mat with halite
136	2005-07-02	1904-01-01 08:02:00	29.24	171612	5.3896	142.29	97.5	3.37	0.446	8.04					Fairly flat, likely carbonate, reef/crust
137	2005-07-02	1904-01-01 08:12:00	29.65	163302	5.62364	133.29	99.4	3.61	0.486	8.02				Hard bottom	Orange-red bacterial mat rich with halite	Deep lake. Refered to as Manlu lagoon
138	2005-07-02	1904-01-01 08:27:00	27.46	129303	7.3867	99.14	81.4	3.64	0.257	8.07						Rotting, smelly bacterial mat. Connected to 135 through intermittent shallow channel
139	2005-07-02	1904-01-01 09:02:00	29.85	66818	13.6499	45.21	102.74	8.03	0.25	8.11				Nearly dry		Drying pond
140	2005-07-02	1904-01-01 10:57:00	32.76	161667	5.3865	131.25	109	3.86	0.369	7.91	0.33
141	2005-07-02	1904-01-01 11:08:00	29.58	59986	15.326	40.05	84.8	5.16	0.505	8.32						Also called Y site.
149	2005-07-14	1904-01-01 13:27:00	30.699	60871	14.8188	40.7	80	4.76	0.25	8.29						Big lagoon. Many fish. Turquois water.
150	2005-07-14	1904-01-01 08:20:00	27.38	57848	16.5364	38.52	94.6	6.03	0.386	8.02		~100		Coarse sand, little algal material		Also called the boating lagoon. Tidal, tide coming in. Many fish. Little epibenthos. Turquois water. Palms adjacent
151	2005-07-14	1904-01-01 08:40:00	25.86	57761	17.0388	38.48	98.7	6.45	0.304	8.14		~100		Dissolving environment creates fine sand.	Eroding reef sand. Coral outcrops. Adjacent to tidal flats	Tidal. Mineral precipitating. Few fish or algae. Gorgonians and pillow red algae present
152	2005-07-14	1904-01-01 09:20:00	26.46	59072	16.4947	39.4	93.69	6.01	0.273	8.15		~150		Corals deposited. Sand bottom. Gravel sized sand with large >10cm2 coral chunks.	Hard diagenic mat with thick sand circling shore	Broad shallow lake, with deeper (1.5m) channel to north. Many small fish. Tidal. puffer fish seen, FW spring (18 ppt)
153	2005-07-14	1904-01-01 09:47:00	27.37	59492	16.0799	39.75	103	6.51	0.281	8.2		~100	50+	White, likely carbonate above shells. Pink below. All finer sediment except snail shells. No mat, fine pink silt	Hard diagenic mat, grading into soft, likely calcareous sand	F-series like. Spring enters (38.5 ppt)
Table 1 (continued)
Lake Number	Sampling date	Time	Temp (ºC)	Conductivity (mS)	Resistance (W)	Salinity (ppt)	DO (% sat.)	DO (mg L-1)	Depth (m)	pH	Area (km2)	max water (cm)	max sed (cm)	Sediment description	Shore description	Other information
154	2005-07-14	1904-01-01 10:12:00	27.81	59634	15.901	39.84	95.5	5.99	0.302	8.42			50+	Soft pink, likely calcareous sand	Eroding reef margin. Diagenic mat with 3m ring of soft sand.
155	2005-07-14	1904-01-01 10:28:00	28.4	90977	10.304	64.86	88.1	4.76	0.382	8.22		~100	~10	~2cm mat underlain by white, likely calcareous sand. Thin red upper layer with green mat undernearth	Coral ridge. Diagenic mat grades to 5m wide darker red, recently dried mat.	Pink saline closed basin, broadly joined to lagoon by 400 m flat.
156	2005-07-14	1904-01-01 10:47:00	30.88	59775	15.024	39.85	107.5	6.47	0.223	8.38				White, likely calcareous sediments with green algae. No mat	Thin pelycepod rich beach	Big lagoon, semi isolated
157	2005-07-14	1904-01-01 11:14:00	28.52	60757	15.434	40.62	91.5	5.8	0.276	8.35			~10	Hard bottom with black shells. Green/brown silt underlain by white, likely calcareous sand	Wide sand and coral on south. Road boarders on east. Gastropod beach	Fish present
158	2005-07-14	1904-01-01 11:13:00	32.84	165844	5.24	136.4	105.3	3.69	0.23	7.96		20		2 cm chromatically graded mat underlain by hard white, likely calcareous sand	Diagenic mat	Hypersaline, with government salt farm. Pumps transfer water into salt holding ponds
159	2005-07-14	1904-01-01 12:00:00	29.37	61231	15.0791	41.02	87.8	5.52	0.318	8.42		80		Coarse sand and diagenic mat		Small isolated pond, fish and snails present
160	2005-07-14	1904-01-01 12:08:00	29.35	58353	15.7891	38.79	66.8	4.14	0.408	8.29		200+		Shelly sediment underlain by fine white pink, anoxic, likely calcareous silt		Open to lagoon.
161	2005-07-14	1904-01-01 12:21:00	33.37	40735	20.6644	25.74	91.2	5.6	0.232	8.9				5 cm floculated mat rich with green, underlain by white/pink sand	Soft dired mat with many crab holes.	Very small basin. No foam, few bushes. Dead zone ~15m around lake in all directions. No palms dispite freshwater
162	2005-07-14	1904-01-01 12:43:00	29.74	58899	15.5548	39.23	73	4.45	0.382	8.59		~100		~1mm mat, underlain by 5mm paleo mat, underlain by shelly and clayey white sand	Flat, wide, black dried mat, sand. Hard mat with interbedded shell.
163	2005-07-14	1904-01-01 12:53:00	29.43	59200	15.54	39.5	73	4.49	0.29	8.28		~150		Fine white sand/silt with shells, underlain by white/pink fine silt/clay	Hard dried bacterial mat, grades into soft shelly beach
164	2005-07-14	1904-01-01 13:09:00	31.89	55734	15.8455	36.78	80.8	4.83	0.313	8.28		80		Thin mat overlies white/pink sand with large gastropods (4-5cm)	Black grades into water on west, but pink/orange is exposed on east.
165	2005-07-14	1904-01-01 14:06:00	34.54	92032	9.19744	63.43	125.2	6.16	0.231	8.88		~100		Turbid. Thin sand layer overlying hard bottom.	White shelly with trash	Many fish. Man-made. Sits on coconut palm grove. Many mounds throughout. Rich in fecal matter
166	2005-07-14	1904-01-01 14:22:00	33.24	63203	13.6731	42.35	69.5	3.95	0.331	8.21				Green algae bottom overlies white/pink sand.	Hard coral drops sharply 40cm to lake edge.	Man-made pond 50 x 200 x 1 m. Many fish nesting in shallow holes
167	2005-07-14	1904-01-01 14:31:00	33.2	43002	20.0864	27.48	105.1	6.5	0.257	9.16		~50		Green algae over white/grey sand.		Man-made. Many fish. Shallow. On side of main road. Metal debris
168	2005-07-14		34.62	22820	37.0488	13.59	83.6	5.44	0.301	8.09				Coarse sand underlain by finer white, likely calcareous sand	Yellow, humic stained sand surrounded by salt bush	Small dug pond ~2m2. High crab population
169	2005-07-14	1904-01-01 15:41:00	34.7	37515	22.4611	23.53	80.8	5.95	0.118	9.49		~20		~1cm green algae underlain by white, likely calcareous sand.	Flat black evaporation pans
170	2005-07-15	1904-01-01 10:49:00	30.89	171166	50.2422	141.67	58.4	2	0.238	7.88	0.42	200		2cm bacterial mat with evaporite overlies bright white, likely calcareous sand/silt.	Hard in situ coral and hard shell grades to soft shell sand.	Perfect Porites reef. Freshwater seepage and stream enter. Larger round lake with ~3 islands
Table 1 (continued)
Lake Number	Sampling date	Time	Temp (ºC)	Conductivity (mS)	Resistance (W)	Salinity (ppt)	DO (% sat.)	DO (mg L-1)	Depth (m)	pH	Area (km2)	max water (cm)	max sed (cm)	Sediment description	Shore description	Other information
171	2005-07-15	1904-01-01 12:03:00	34.85	25337	33.1098	15.23	135.7	8.67	0.232	8.89				Brown floculated silt overlying white/pink sand	Tidal beach ridge. Hard shell scrub grass.	Man-made. Long narrow pond parallel to road. Fish present.
172	2005-07-15	1904-01-01 12:42:00	31.87	149590	5.91892	118.57	74	2.83	0.28	7.96		100		Red-brown, shallow mats. ~8cm mats with evaporite inclusions and orange-green-red redox gradient overlying white sand.	Old coral reef flat with diagenic mat around shore. Hard shell shore grades into red-mat material.	Ovate, N-S trending lake with large sandbar.
173	2005-07-15	1904-01-01 12:55:00	29.98	139350	6.56892	108.73	69.9	2.9	0.41	7.84		150		Thick mats (15cm) with strong H2S smell and bubbles. overlying white coarse, likely calcareous sand. Less evaporite than 172.	Hard shell shore grades into thin band of diagenic mat, then red mat.	Small oval lake, 300m. Like 2a. Next to coconut trees. N-S trending. White "noodle-like" structures in littoral zone
174	2005-07-15	1904-01-01 13:03:00	31.06	163133	5.48502	132.07	76.9	2.24	0.329	7.94				~5cm dimpled mat overlies harder, older mat with chromatic gradient and higher evaporite concentration. Orange mat ribbed	Hard shell beach without vegetation. Thin red mat at shore grades into deep blue/brown water. Depth drops quickly.	Artemia rich. Large windswept lake with many islands.
175	2005-07-15	1904-01-01 13:16:00	31.27	133091	6.70904	102.62	67.2	2.83	0.265	7.99		150		Thin mats (~2cm) without evaporites underlain by hard white evaporite	Hard shell shore, perhaps broader than 172, 173. Palms to west. ~3m wide diagenic mat with live red bacteria at shore.	Tuquois blue. Open to lagoon. Spherical. Next to palms. Road/dam prevents flow to 176. Lake level less than adjacent lagoon
176	2005-07-15	1904-01-01 13:23:00	30.41	67108	13.5068	44.53	74.4	4.39	0.396	8.25		200+		Green encrusting marine epibenthos. No mat. No established sediment, just algae, evaporite and clam shells.	Narrow hard-shell beach with tidal influence, grades to brown/green algae then deep blue water.	Fresh clams present. Originally connected to 175, may periodically spill over.
177	2005-07-14	1904-01-01 13:43:00	30.02	67884	13.4307	46.12	86.2	5.02	0.42	8.22		200+		Bright yellow-green algal mat, underlain by white evaporite sand/rubble. Sediment is thin, with areas of paleo mat and chromatic gradient	Hard paleo-coral. ~2m margin of bright green-yellow algae	Dug channel connects to 176. Causeway blocks off 174
178	2005-07-15	1904-01-01 13:59:00	30.54	155860	5.80374	125.4	72.2	2.77	0.467	7.9	1.09	200+		Very thin pink mat over hard, likely calcareous sand	Hard-pan diagenic mat	Large divided lagoon, many islands
179	2005-07-15	1904-01-01 14:11:00	32.27	109402	8.01736	80.95	68.7	3.22	0.225	8.12				Red mat to ~10m from shore. Thin orange mat over hard evaporite	Hard pelycepod shore. ~2m band of diagenic mat grades to pink sediment then deep blue water.	Channel to lagoon dug and open
180	2005-07-15		37.16	154844	5.29068	123.7	59.9	2.1	0.794							Lower layer of stratified pond. Possibly stratified by non-ionic salts
180	2005-07-15	1904-01-01 14:27:00	32.46	167025	5.24161	137.53	61.9	2.13	0.44	7.81		50	10	~10cm mat with normal chromatic gradient and halite	Shallow sloped hardpan. Thin red margin grades to grey-blue	Measurement of top layer in small thermally stratified isolated pond. Halite precipitates
181	2005-07-15	1904-01-01 14:31:00	30.5	113881	7.9344	84.59	62.4	2.94	0.268	8.07		150		Thin hardpan seds with ~2cm pink bacteria overlying.	Shallow sloped hardpan. 2m band of thin red bacteria grades to deep blue water.	Connected to lagoon by dug channel
182	2005-06-17		26.93	96384	10.0089	69.55	103	5.62		9.09						Seawater at Captain Cook. 69.55 recalibrated to 35
182	2005-07-02	1904-01-01 13:10:00	29.62	53000	17.3685	34.79	105.2	6.6	0.675	8.33						Captain Cook Seawater
183	2005-06-23	1904-01-01 07:00:00	38.94	738	1070.31	0.35	85.1	5.54		7.56						Captain Cook, rain shower, rooftop run-off
184	2005-06-22		20.92	64	16946	0.03	81.2	7.11		8.35						Captain Cook Rain-Tank
185			24.59	1794	562.135	0.91	94.19	7.79	0.182	7.81						Captain Cook Rain-Tfresh rain std. combined
Table 1 (continued)
Lake Number	Sampling date	Time	Temp (ºC)	Conductivity (mS)	Resistance (W)	Salinity (ppt)	DO (% sat.)	DO (mg L-1)	Depth (m)	pH	Area (km2)	max water (cm)	max sed (cm)	Sediment description	Shore description	Other information
186	2005-07-02		27.1			0.3	20.8	1.58		8.4						Rain stratified crab hole (Top)
186	2005-07-02					12										Rain stratified crab hole (Middle)
186	2005-07-02		28.74			25	9.49	0.8		8.25						Rain stratified crab hole (Bottom)
XP12	2005-07-02	1904-01-01 11:32:00	30.22	59805	15.209	40.07	93.3	5.64	0.477	8.27	0.49
XP12	2005-06-16	1904-01-01 16:43:00		109018		86.34	124.2	6.09	0.323	8.31	0.49			Sand bottom	Shell beach
XP2	2005-06-27	1904-01-01 09:55:00	33.2	175431	5.1387	146.26	82	2.75	0.435	7.66	1.63	150+	150+ (in 30cm water)	30 cm mat underlain by likely calcareous sand and white, chalky clay	Hard coral with thin (50 cm) sand margin. Shows white-black-red gradient at shore edge.	Water level 1-1.5m lower than adjacent lakes
F-1a	2005-06-24	1904-01-01 15:49:00	32.57	60616	14.4108	40.53	27.7	1.6	0.155	8.12				White/pink, likely calcareous sand		Nearly open lagoon
F-1b	2005-06-24	1904-01-01 11:02:24	31.82	61580	14.3568	41.16	26	1.57	0.155	8.15				White/pink, likely calcareous sand		Nearly open lagoon
F-2	2005-06-22	1904-01-01 18:00:00	25.65	61765	15.996	41.56	88.2	5.66	0.172	7.52	0.5			Coarse calcareous sand
F-3	2005-06-20	1904-01-01 14:30:00	29.78	88785	10.3192	62.88	126.4	6.75	0.226	7.44	0.63				Shell beach. Black-orange-green gradient to edge of lake	Many fish
F-4	2005-06-20	1904-01-01 14:50:00	29.82	108809	8.41117	80.28	60.7	2.88	0.246	7.6	0.26	650	80	Silty pink-white, likely calcareous ooze, some large shell fragments	Hard white cement overlying paleo- reef with exposed Acropora and Porities	Open sand channel to F-3
F-5	2005-06-20	1904-01-01 14:54:00	30.34	116102	7.81136	86.92	113.9	5.31	0.197	7.84	0.17	580	80	Silty white, likely calcareous ooze		Fish weir connects with F-4
F-6	2005-06-20	1904-01-01 16:25:00	29.81	139206	6.58052	108.6	50.2	2.1	0.29	7.86	0.16	600	80	Silty white, likely calcareous ooze with coarse shell fragments and bacterial mat matter	Paleo-reef underlying shells with an organic band near shore	Fish weir connects with F-5
F-6	2005-06-22	1904-01-01 11:17:00	29.61	147250	6.22225	117.16	63.9	2.5	0.203	7.95	0.16					Surface measurement
F-6	2005-06-22		29.6	147585	6.22372	117.14	55.5	2.21	2.965	7.96	0.16					3m measurement
F-6	2005-06-22		29.61	147668	6.22417	117.16	52.1	2.08	6	7.96	0.16					6m measurement
F-6	2005-06-24	1904-01-01 09:35:00	29.58	147124	6.249	116.47	36.3	1.45	0.4	7.95	0.16
F-7	2005-06-22	1904-01-01 13:31:00	31.22	146125	6.09522	114.86	73.7	2.99	0.236	7.03	0.2	120+	30	Hard coral underlain by fine white, likely calcareous sand	Hard coral with abundant Acropora. Lake depth drops quickly
