# Supplementary material for: A physico-chemical survey of inland lakes and saline ponds: Christmas Island (Kiritimati) and Washington (Teraina) Islands, Republic of Kiribati
Source: Saline Syst. 2006 Jul 3;2:8. doi: 10.1186/1746-1448-2-8 (PMC1533837; doi:10.1186/1746-1448-2-8)
Supplement: Additional File 2 — Description of surficial sediment cores collected on both Kiritimati and Teraina Islands [file 1746-1448-2-8-S2.xls]

## Sheet: Sheet1
Table 2
Kiritimati Island
Lake F6
Core KF6A-MW1
	Depth (cm)	Description
	0-3.7	Loose brown/tan bacterial mat jelly with ~150mm, likely calcareous fragments at base
	3.7-3.8	Thin, likely calcareous band
	3.8-4.2	Purple bacteria
	4.2-4.8	Loose brown/tan bacterial mat jelly with ~150mm, likely calcareous fragments at top
	4.8-4.9	Darker brown bacterial band
	4.9-5.2	Brown-red bacterial layer
	5.2-5.6	Brown bacterial matter interbedded with white, likely calcareous material. Bands are sub mm
	5.6-6.7	Loose brown-red bacterial matter with ~150mm, likely calcareous fragments at base
	6.7-7.1	Orange-red bacteria
	7.1-7.3	Brown-red bacterial layer with calcareous fragments
	7.3-8.4	Orange-red bacteria with browner bottom
	8.4-8.5	Thin purple bacteria
	8.5-8.7	Interbedded brown bacteria with white, likely calcareous material. Bands are sub mm
	8.7-9.6	Brown bacteria intermixed with coarse sand, likely calcareous fragments without evident banding
	9.6-11.3	Red-brown bacterial layer with 250mm, likely calcareous material intermixed. Less calcareous than 8.7-9.6cm layer
	11.3-13.7	White calcareous layer. Gap from 12.2-13.2 cm
	13.7-19	Brown-red bacterial mat with occational, likely calcareous fragments
	19-20.8	Lighter brown bacterial mat material
Core KF6A-MW2
	Depth (cm)	Description
	0-3.5	Loose, unconsolodated red-brown bacterial mat
	3.5-4	Darker green bacterial mat
	4.0-5.0	Likely calcareous intereded with red-brown mat material, ~1mm bedding
	5.0-6.1	Brown-red-green bacterial mat, very fine bedding
	6.1-8.0	Brown-green mat material with ~0.5cm2 lenses of pillowy light bacteria similar to 0-3.5cm interval
	8.0-8.7	Red-brown bacterial layer with thin, sub mm, likely calcareous band
	8.7-11.9	Brown-green bacterial mat with coarse, semi-laminated, likely calcareous layers ~1mm thick
	11.9-13	Hard, likely calcareous layer
	13-20	Red-brown bacterial layer with intermixed coarse, likely calcareous material. Some shells 1cm2. Fewer shells at base
	20-24.1	Higher concentration of shell fragments in red-brown bacterial mat
	24.1-66.2	Red-brown bacterial mat with occational coarse sand fragments. More, and larger shells and from 40-43.3cm
	66.2-71.4	Darker brown bacterial band, grading to red-brown bacteria
	71.4-76.7	Brown bacterial mat with increased coarse sand at base
Core KF6B-MW1
	Depth (cm)	Description
	0-2.5	Red-brown, pillowy bacterial mat
	2.5-3.2	Darker green bacterial mat
	3.2-3.3	Thin white band grading into purple bacterial mat
	3.3-4.3	Brown-red bacterial mat
	4.3-4.8	Interbedded white, likely calcareous with dark brown bacteria
	4.8-5.5	Dark brown bacterial mat with lenses of precipitate plate
	5.5-6.9	Light brown bacterial mat interbedded with light, likely calcareous material
	6.9-8.5	Brown bacterial mat interbedded with light, likely calcareous material
	8.5-8.6	Thin band of precipitate plate with very little bacteria
	8.6-12.5	Light red-brown bacteria with white, likely calcareous fragments
	12.5-13.7	Orange-brown bacterial mat with faint darker brown band (~2-3mm) and white, likely calcareous fragments
Lake 31
Core K31-MW1
	Depth (cm)	Description
	0-1.1	Orange mat
	1.1-1.2	White evaporite
	1.2-1.4	Green mat
	1.4-3	Red-brown mat
	3-5.1	Redder, darker mat with 1 cm evaporite conglomerate
	5.1-8.5	Homogeneous brown mat
	8.5-10.5	Brown mat with diffuse laminations of 5mm
	10.5-16	Void
	16-17.5	Red-brown diffusely-laminated mat
	17.5-22.5	Light brown unconsolodated silt with ~5mm white inclusions
	22.5-26	Darker brown unconsolodated silt with fewer inclusions
	26-27	Difusely laminated red, green white silt
	27-35	Brown silt with ~3 difuse laminations (~1mm) at 33cm
	35-38	Void
	38-42	Dark brown homogenous silt
	42-51.5	Red-brown silt with large cm2 white, possibly halite inclusions
	51.5-52.2	Red-brown silt without evaporite
	52.2-54	Finely laminated brown silt
	54-54.5	Fine white and purple laminations
	54.5-56.5	Light brown unconsolodated silt
	56.5-57	Dark brown unconsolodated silt
	57-64.5	Light brown unconsolodated silt with ~5mm white inclusions
	64.5-68	White milky silt with blurred green ~2mm laminations
Core K31-MW3
	Depth (cm)	Description
	0-9	Orange mat with halite
	9.0-12	Light brown gelatenous silt, halite absent by 10cm
	12-12.8	Darker brown,diffusely laminated silt
	12.8-24	Pillowy, unconsolodated light brown silt with 5mm calc inclusions
	24-26.8	As above, with fewer inclusions
	26.8-30.8	Light brown unconsolodated silt with lenses of green-grey silt and white, likely calcareous sand
	30.8-32	Darker brown grey unconsolodated silt with likely calcareouos inclusions
	32-34	Void
	34-38	Homogeneous unconsolodated brown silt
	38-50.5	Brown silt with white, possibly evaporite, inclusions ~5mm
	50.5-52.5	Brown silt, difusely laminated with dark brown silt. 2-3mm laminae
	52.5-52.7	White evaporite
	52.7-53.2	White opaque
	53.2-57	Brown silt, difusely laminated with white evaporite and green mat. 3mm laminae
	57-63.2	Brown-red unconsolodated silt with 5 mm inclusions. Laminae at 60.4 and 62.8
	63.2-75.6	Light brown-green silt with blurred mm-scale laminations of white, red, green
	75.6-81.5	White milky silt with fine red-brown blurred laminations
Lake 101
Core K101 MW2
	Depth (cm)	Description
	0-1	Brown/orange bactial mat
	1-2	Thin white layer, then red/orange to green chromatic gradient with white inclusions
	2-3	Green mat
	3-4	Pink mat
	4-5	Brown/red to pink mat
	5-7	Orange mat intermixed with fine white non-silicate clay
	7-10	White, flesh colored, unconsolodated silt
	10-11	Red/pink silt with white inclusions
	11-12	Laminated red silt
	12-13	Red silt with white inclusions
	13-23	Flesh colored silt with white, likely carbonate inclusions
	23-24	Laminated red silt
	24-40	Flesh colored silt with white, likely carbonate inclusions
	40-43	As above, with more green
	43-44	Void
	44-54	Shelly sand
	54-55	Diffusely laminated red silt and white sand
	55-58	Flesh colored silt with white, likely carbonate inclusions
	58-59	Consolodated mat material
	59-63	Flesh colored, diffusely laminated silt with white, likely carbonate inclusions and occational greener silt
	63-66	Red and green bacterial mat
	66-68	Diagenic bacterial mat with evaporite, possibly halite inclusions
	68-69	Diagenic mat
	69-70	Coarse, white, shelly sand
	70-78	Red diagenic mat with evaporite inclusions and shells
	78-81	Large evaporite, likely halite, crystals
	81-82	Green/black diagenic mat
	82-84	Brown/green diagenic mat
	84-85	Green diagenic mat with single red laminae
Lake 116
Core K116-MW1
	Depth (cm)	Description
	0-3	Pillowy bacterial mat with halite inclusions
	3-4	Green bacterial mat
	4-19	Flesh colored, soft silt
	19-24	As above with a higher concentration of precipitate inclusions
	24-26	Orange/flesh diagenic mat
Core K116-MW2
	Depth (cm)	Description
	0-3	Pink/orange mat
	3-4	Green mat
	4-7	Orange/brown mat
	7-13	Unconsolodated pink mat with white, likely calcareous inclusions
	13-17.5	As above, with coarser inclusions
	17.5-22	Unconsolodated pink mat with white, likely calcareous inclusions
	22-26	Sharp transitions to orange diagenic mat with evaporite, likely halite inclusions
	26-41	White sand with evaporite inclusions
Lake 120
Core K120A-MW1
	Depth (cm)	Description
	0-62	Homogeneous red/brown bacterial mat with occational green sequences
	62-69	Void
	69-76	Homogeneous red/brown bacterial mat with occational green sequences
	76-81	Coarse white sand with diagenic mat inclusions
	81-87	Soft mud, with white sand inclusions
	87-95	White sand with occational red/green diffuse laminae
Core K120-A-MW2
	Depth (cm)	Description
	0-4.2	Brown-green flocky silt with high water content
	4.2-6.5	Brown-red flocky silt with high water content
	6.5-7	Brown-green flocky silt with high water content
	7.0-11.0	Brown-red silt with ~700 mm non-calc inclusions
	11.0-16.0	Lighter brown-red silt w/ ~700 mm non-calc inclusions
	16.0-17	Light red-white silt
	17-19.2	Brown-green silt
	19.2-20	Light brown silt with white, likely calcareous inclusions
	20-20.8	Red-brown silt without inclusions
	20.8-28.5	Brown-red silt with occational white, likely calcareous inclusions
	28.5-29.5	Void
	29.5-32.5	Brown-red silt, darker than above
	32.5-37.8	Void
	37.8-38.2	Red-brown flocky silt
	38.2-41.5	Brown-green silt with occational calcareous inclusions
	41.5-46.5	Brown-green silt with ~50% white, likely calcareous grains. Occational 4cm shell frag.
	46.5-49.5	Dark brown-green silt with occational white, calcareous inclusions
	49.5-52	Diffusely laminated brown-green silt with increased white, likely calcareous sand
	52-52.8	Brown-red silt without white inclusions
	52.8-57	Loosely laminated brown-red silt with increased white, likely calcareous inclusions
	57-58.2	Brown-red silt, diffusely laminated with increased white, likely calcareous and brown-green silt
	58.2-60.2	Brown-green silt
	60.2-61.5	Green-brown silt
	61.5-61.7	White silt
	61.7-63	Green-brown silt
	63-64.5	Red-brown silt with 5mm white, likely calcareous inclusions
	64.5-67.2	Green-brown silt with occational white, likely calcareous inclusions
	67.2-69	Likely calcareous sand/silt with bits of green mat
	69-70.2	Void
	70.2-72.4	Likely calcareous sand/silt with bits of green mat
	72.4-74	Green-brown silt with few white, likely calcareous inclusions
	74-76	Brown-red silt without white, likely calcareous grains
	76-77.2	Brown-green silt with occational white, likely calcareous inclusions
	77.2-79.5	Light green-white homogenous white silt
	79.5-81	Brown-green silt
	81-82.5	Brown-red silt
	82.5-87.5	Brown-green unconsolodated silt without white inclusions
Lake 121
Core K121-MW1
	Depth (cm)	Description
	0-4	White-pink unconsolodated silt
	4-4.5	Dark brown w/o calc
	4.5-5	Tan silt
	5.5-6.2	Grey silt
	6.2-6.4	Dark grey-green silt
	6.4-6.6	Tan silt
	6.6-6.9	Brown-tan silt
	6.9-7.1	Green-brown silt
	7.1-7.4	White-beige silt
	7.4-9.4	Red-brown silt with occational, likely calcareous inclusions
	9.4-11.8	Brown-red silt
	11.8-12.4	Coarse, likely calcareous rich silt with dark green silt base
	12.4-17.5	Homogeneous red-brown silt. May be smeared along the core barrel edge
	17.5-22	Laminated red-brown silt with dark brown silt
	22-29	Diffusely laminated red-brown silt. May be smeared along the core barrel edge
	29-29.6	Dark brown silt
	29.6-42.5	White, likely calcareous rich silt with occational green laminae. May be smeared along the core barrel edge
Lake 126
Core K126-MW1
	Depth (cm)	Description
	0-1	Red-overlying green bacterial mat
	1-6.0	Dark green-grey mat with horizontal white inclusions ~7mm
	6.0-19	Grey-dark grey unconsolodated silt fining down and becoming darker
	19-21	Orange, brown, white finely laminated mat
	21-56	Shelly beach rubble grading to milky-white clay. A few diffuse laminae
Teraina Island
West Peat Bog 7/6/2005
Core WBG1-MW1
	Depth (cm)	Description
	0-27	Dark brown organic rich peat with plant remains. Compressed by a factor of ~2.
Core WBG1-PTC
	Depth (cm)	Description
	0-50	Dark brown organic rich peat with fewer plant remains and finer grain size with depth.
Washington Lake 7/7/2005
Core WL1-MW1
	Depth (cm)	Description
	0-55	Green flocuated silt with white fecal inclusions
	55-85	Rust colored flocuated silt with H2S scent and white fecal inclusions
Core WL2-MW1
	Depth (cm)	Description
	0-50	Green flocuated silt with white fecal inclusions
Core WL2-MW2
	Depth (cm)	Description
	0-55	Green flocuated silt with white fecal inclusions
	55-85	Rust colored flocuated silt with H2S scent and white fecal inclusions
